# Supplementary material for: Comparative analysis of strategic vs. computational thinking in management
Source: Front Artif Intell. 2026 Mar 16;9:1729797. doi: 10.3389/frai.2026.1729797 (PMC13033711; doi:10.3389/frai.2026.1729797)
Supplement: Supplementary file 1 [file Data_Sheet_1.csv]

Industry	Question	Mean
Finance	Q1	2.85
Healthcare	Q1	2.82
Manufacturing	Q1	2.84
Retail	Q1	2.74
Technology	Q1	3.01
Finance	Q2	2.77
Healthcare	Q2	2.56
Manufacturing	Q2	2.92
Retail	Q2	2.47
Technology	Q2	2.76
Finance	Q3	2.87
Healthcare	Q3	2.58
Manufacturing	Q3	2.77
Retail	Q3	2.55
Technology	Q3	3.01
Finance	Q4	3.1
Healthcare	Q4	2.83
Manufacturing	Q4	3.05
Retail	Q4	2.77
Technology	Q4	3.08
Finance	Q5	2.89
Healthcare	Q5	2.78
Manufacturing	Q5	2.93
Retail	Q5	2.84
Technology	Q5	3.05
Finance	Q6	2.89
Healthcare	Q6	2.94
Manufacturing	Q6	2.96
Retail	Q6	2.77
Technology	Q6	3.2
Finance	Q7	3.11
Healthcare	Q7	2.79
Manufacturing	Q7	2.93
Retail	Q7	2.74
Technology	Q7	3.25
Finance	Q8	3.01
Healthcare	Q8	2.73
Manufacturing	Q8	3.22
Retail	Q8	2.71
Technology	Q8	3.24
Finance	Q9	2.86
Healthcare	Q9	3.08
Manufacturing	Q9	3.0
Retail	Q9	2.57
Technology	Q9	3.03
Finance	Q10	2.99
Healthcare	Q10	2.87
Manufacturing	Q10	2.87
Retail	Q10	2.66
Technology	Q10	3.09
Finance	Q11	2.86
Healthcare	Q11	2.91
Manufacturing	Q11	3.1
Retail	Q11	2.69
Technology	Q11	3.17
Finance	Q12	2.86
Healthcare	Q12	2.73
Manufacturing	Q12	2.85
Retail	Q12	2.88
Technology	Q12	3.25
