# Supplementary material for: Comparative analysis of strategic vs. computational thinking in management
Source: Front Artif Intell. 2026 Mar 16;9:1729797. doi: 10.3389/frai.2026.1729797 (PMC13033711; doi:10.3389/frai.2026.1729797)
Supplement: Supplementary file 2 [file Data_Sheet_2.csv]

	Q1	Q2	Q3	Q4	Q5	Q6	Q7	Q8	Q9	Q10	Q11	Q12
Finance	2.85	2.77	2.87	3.1	2.89	2.89	3.11	3.01	2.86	2.99	2.86	2.86
Healthcare	2.82	2.56	2.58	2.83	2.78	2.94	2.79	2.73	3.08	2.87	2.91	2.73
Manufacturing	2.84	2.92	2.77	3.05	2.93	2.96	2.93	3.22	3.0	2.87	3.1	2.85
Retail	2.74	2.47	2.55	2.77	2.84	2.77	2.74	2.71	2.57	2.66	2.69	2.88
Technology	3.01	2.76	3.01	3.08	3.05	3.2	3.25	3.24	3.03	3.09	3.17	3.25
