# Supplementary material for: Comparative analysis of strategic vs. computational thinking in management
Source: Front Artif Intell. 2026 Mar 16;9:1729797. doi: 10.3389/frai.2026.1729797 (PMC13033711; doi:10.3389/frai.2026.1729797)
Supplement: Supplementary file 3 [file Data_Sheet_3.csv]

Industry	Strategic_mean_Q1_Q3	Computational_mean_Q4_Q12
Finance	2.83	2.95
Healthcare	2.65	2.85
Manufacturing	2.84	2.99
Retail	2.59	2.74
Technology	2.93	3.15
