# Supplementary material for: Comparative analysis of strategic vs. computational thinking in management
Source: Front Artif Intell. 2026 Mar 16;9:1729797. doi: 10.3389/frai.2026.1729797 (PMC13033711; doi:10.3389/frai.2026.1729797)
Supplement: Supplementary file 8 [file Table_2.xlsx]

## Sheet: Reliability_BySector
Sector	n	alpha_ST	alpha_CT
Finance	16	0.0582707	0.0134917
Healthcare	19	-0.316043	0.156161
Manufacturing	19	-0.0158395	-0.1216
Retail	23	-0.0162272	-0.285656
Technology	23	-0.213333	-0.150316

## Sheet: Descriptives_Composites
	ST			CT
	mean	std	count	mean	std	count
Sector
Finance	2.79167	0.859586	16	2.91667	0.472277	16
Healthcare	2.78947	0.779447	19	2.90058	0.502251	19
Manufacturing	2.91228	0.784433	19	3	0.452095	19
Retail	2.71014	0.80594	23	2.75362	0.425026	23
Technology	2.97101	0.702902	23	3.1256	0.430728	23

## Sheet: ANOVA_CT
Outcome	F	p_value	Levene_stat	Levene_p	k_groups	n_total
CT	2.05517	0.0928217	0.207016	0.933956	5	100

## Sheet: PostHoc_CT
Comparison	mean1	mean2	Hedges_g	p_raw	n1	n2	p_adj_holm	reject@0.05
Finance vs Healthcare	2.91667	2.90058	0.0321437	0.922943	16	19	1	FALSE
Finance vs Manufacturing	2.91667	3	-0.176482	0.599652	16	19	1	FALSE
Finance vs Retail	2.91667	2.75362	0.359084	0.278155	16	23	1	FALSE
Finance vs Technology	2.91667	3.1256	-0.456822	0.169136	16	23	1	FALSE
Healthcare vs Manufacturing	2.90058	3	-0.20369	0.525455	19	19	1	FALSE
Healthcare vs Retail	2.90058	2.75362	0.312517	0.318875	19	23	1	FALSE
Healthcare vs Technology	2.90058	3.1256	-0.475519	0.132311	19	23	1	FALSE
Manufacturing vs Retail	3	2.75362	0.55263	0.0789526	19	23	0.710573	FALSE
Manufacturing vs Technology	3	3.1256	-0.279778	0.36575	19	23	1	FALSE
Retail vs Technology	2.75362	3.1256	-0.854441	0.00510173	23	23	0.0510173	FALSE
